# Supplementary material for: A unique serum IgG glycosylation signature predicts development of Crohn’s disease and is associated with pathogenic antibodies to mannose glycan
Source: Nat Immunol. 2024 Jul 30;25(9):1692–703. doi: 10.1038/s41590-024-01916-8 (PMC11362009; doi:10.1038/s41590-024-01916-8)
Supplement: Supplementary file 4 — Source data for the Supplementary figures. [file 41590_2024_1916_MOESM4_ESM.xlsx]

## Sheet: SF1a,b,c
	Data displayed in Supplementary Figures 1a, 1b and 1c will be made available upon request to the corresponding author.

## Sheet: SF1d
ASCA levels		HC	- 6y	- 2-4y	- 1-2y	dx	Full-blown CD
		2.76618	5.53236	3.27511	1.36463	11.8998	31.4262
		1.3048	1.51357	2.89301	5.34934	20.3027	59.4942
		1.45108	0.835073	7.04148	2.01965	11.952	15.0497
		2.81924	1.3048	7.96943	15.9934	0.991649	14.801
		3.10945	5.58455	2.51092	1.20087	11.0647	52.6949
		1.28524	5.06263	2.01149	3.22052	3.49687	2.57048
		0.829187	2.69486	5.17241	12.9789	6.88935	17.3715
		3.81426	2.94361	3.16092	18.2471	7.51566	17.9934
		2.52902	2.36318	2.72988	25.3831	1.69983	71.4759
		2.12882	1.49254	10.2969	4.02299	4.97512	21.932
		1.0917	7.29685	1.08108	17.433	3.56551	93.3952
		3.82096	13.5572	1.17117	3.87931	1.99005	41.2664
		0.818777	11.9818	4.81982	2.38739	2.69486	11.19
		5.56769	1.61692	2.2973	18.6486	2.94361	29.9127
		1.36463	3.27529	2.02703	8.51351	1.49254	19.8755
		1.03712	7.80568	8.15315	1.71171	11.0282	8.71648
		0.982533	2.12882		4.41441	8.78821	28.5441
		6.93231	10.1528		1.26126	1.74673	64.9099
		4.74891	1.96507		2.2973	9.66157	53.6937
		3.00218	2.34716			0.982533	86.0811
		6.44144	6.76856			10.6441
		0.495495	2.34716			2.89301
		0.855856	3.16594			3.16594
		1.30631	4.58515			12.5546
		3.28829	4.93295			3.05677
		3.87387	1.72414			10.2074
		2.61261	4.88506			3.01724
		0.855856	6.89655			4.07088
		2.11712	5.41188			1.24521
		0.945946	1.341			9.53065
		2.2973	9.8659			6.36973
		3.64865	4.69349			2.82567
		1.75676	9.18919			4.78927
		1.08108	1.71171			10.249
		1.98198	2.92793			2.61261
		0.720721	3.42342			2.74775
		3.33333	5.45045			11.6667
		0.810811	8.78378			13.2432
		2.65766				16.4865
		1.3964				23.8288
		3.55856
		0.405405

## Sheet: SF1e
ASCA titers		HC	Pred_6y	Pred_Dx	Full-blown CD
		1000	100000	100000	100000
		10000	100000	100000	1000000
		10000	1000000	1000000	1000000
		10000
		100000

## Sheet: SF2
	Data displayed in Supplementary Figure 2 will be made available upon request to the corresponding author.

## Sheet: SF3c
Protein aggregation		HC	Pred_6y	Pred_Dx	Full-blown CD
%		1.61453	3.10437	1.69321	1.48342
		6.03422	1.14949	4.0869	3.78165
		2.98702	3.11719	2.17541	3.99276
		1.09508	0.648814	1.81376	1.7415
					1.86808

## Sheet: SF3d
Protein aggregation		HC	Pred_6y	Pred_Dx	Full-blown CD
RFU		4279	8227.5	4487.5	3931.5
		15992.5	3046.5	10831.5	10022.5
		7916.5	8261.5	5765.5	10582
		4003.5	2372	4807	4615.5
					6829.5

## Sheet: SF3e
IL-1β			HC - control	HC - aCD32		Pred_6y - control	Pred_6y - aCD32		Pred_Dx - control	Pred_Dx - aCD32		Full-blown CD - control	Full-blown CD - aCD32
CD32a inhibition			134.598	369.668		464.732	347.659		246.876	618.407		328.813	391.148
			371.976	99.9701		339.942	175.692		528.125	271.182		44.3439	176.77
			137.452	133.52		48.1621	19.0431		263.423	176.081		619.279	60.5761
			63.8683	109.265		155.048	109.894		68.7249	278.906		498.629	88.1121
			75.7514	16.1271		134.14	53.8127		11.4436	219.487		69.3185	75.3145
			276.39	111.268		164.247	191.105		2.9507	10.7426		9.6205	8.751
			332.91	177.798		122.264	250.416		25.8002	10.241
			449.803	232.804		64.2055	131.183		55.2101	94.0286
			181.846	218.083		31.4361	92.9685		42.8811	447.876
			268.7			98.9459	134.469			124.52

## Sheet: SF3f
IL-6			HC - control	HC - aCD32		Pred_6y - control	Pred_6y - aCD32		Pred_Dx - control	Pred_Dx - aCD32		Full-blown CD - control	Full-blown CD - aCD32
CD32a inhibition			40889.9	18011.8		21395.4	8557.93		23338	13778		20497.4	48185.2
			34302.2	17306		27798.5	17763.2		41511.4	24975.9		21288.1	17703.1
			42004.9	14640.6		7818.59	4353.65		74203.5	39279.2		32751.5	4542.51
			72763	14911.7		40425.6	32823.7		74095.4	38279.1		26324.8	18787.2
			35808.8	12634		27389.5	18431.1		54785.3	1122.48		12189.7	11444.4
			19843.3	9871.43		23540.2	16769.4		1350.92	851.079		2906.63	2248.26
			19812	17269.2		31200.2	17287.7		499.177	3171.35
			22639.9	18323.1		26589.6	13444.3		3254.39	16385.6
			16573.3	13454.4		4419.96	3866.33		36349.6	8347.98
			29310	20679.3		30298.6	17299.1		11512.1

## Sheet: SF3g
TNF-α			HC - control	HC - aCD32		Pred_6y - control	Pred_6y - aCD32		Pred_Dx - control	Pred_Dx - aCD32		Full-blown CD - control	Full-blown CD - aCD32
CD32a inhibition			31289.9	19717.3		22564.4	3306.33		27654	17288.8		11623.8	31792.7
			46975.8	31002.1		37683.4	26286.7		69074.7	18956.8		23044.7	10795.1
			38628.4	18843.2		3052.71	1574.47		31166.9	131.137		44533.9	1463.58
			43448.7	13229.6		67244.9	12698.1		264.895	131.137		8935.49	3893.28
			12618.2	14954.9		23908.9	2375.05		1681.39	201.762		2415	13370.1
			10917.5	12144.2		5295.88	6657.74		18770.6	3803.37		152.413
			6516.24	2943.05		8538.88	11503		1323.23	856.091
			2706.51	6255.16		23191.2	1256.52
			21410.8	2839.99		437.438	5729.5
				4973.27		22902

## Sheet: SF3h
IL-10			HC - control	HC - aCD32		Pred_6y - control	Pred_6y - aCD32		Pred_Dx - control	Pred_Dx - aCD32		Full-blown CD - control	Full-blown CD - aCD32
CD32a inhibition			552.528	203.254		295.891	110.294		340.358	142.423		138.434	335.941
			712.171	371.459		402.462	179.212		518.785	262.807		280.956	151.876
			545.371	198.827		88.005	36.5192		1608.33	620.115		703.102	61.757
			1310.51	251.571		839.103	520.075		732.31	387.034		834.482	564.083
			561.322	159.561		413.531	234.596		30.6833	37.9296		312.588	283.901
			413.199	248.922		848.745	451.606		13.5908	28.1132		87.5006	73.6373
			310.266	319.114		528.836	363.795		119.923	117.46
			1534.57	246.876		396.85	248.119		632.991	377.66
			364.233	427.695		82.4727	79.9307		640.391	572.151
			481.685			351.12	280.531

[truncated: 28 more sheets: SF3i, SF3j, SF3k, SF4b, SF4c, SF4d, SF4f, SF4g, SF5a,b,c, SF5d, SF5e, SF5f, SF5g, SF6a, SF6c, SF6d, SF6e, SF7a, SF7b, SF7c …]
