# Supplementary material for: A unique serum IgG glycosylation signature predicts development of Crohn’s disease and is associated with pathogenic antibodies to mannose glycan
Source: Nat Immunol. 2024 Jul 30;25(9):1692–703. doi: 10.1038/s41590-024-01916-8 (PMC11362009; doi:10.1038/s41590-024-01916-8)
Supplement: Supplementary file 5 — Statistical source data. [file 41590_2024_1916_MOESM5_ESM.xlsx]

## Sheet: Figure 1
	Data displayed in Figure 1 will be made available upon request to the corresponding author.

## Sheet: Figure 2a
CD86		HC	Pred_6y	Pred_Dx	Full-blown CD
MFI		0.897544	1.19325	1.01869	0.824595
(normalized)		0.951606	1.22517	1.22582	1.04084
		1.0923	1.09881	1.13789	1.19716
		0.999805	0.997851	1.16068	1.13398
		1.14831	1.16394	0.997851	0.791514
		0.941835	1.29812	1.13984	1.13476
		0.866932	1.08578	1.12747	1.04455
		1.18869	1.06038	0.928954	1.37544
		1.01479	1.20302	1.19115	1.08202
		0.878656	1.16655	1.40048	1.24759
		1.07341	1.03679	0.949394	1.18523
		1.24536	1.41105	1.28066	1.24486
		0.924249	1.15661	1.08472	1.11799
		0.923598	1.02622	1.24683	1.17644
		0.974402	1.23485	1.13265	1.37583
		1.03823	1.63166	1.11937	1.05116
		0.954862	1.31167	0.808191	1.2748
		0.902755	1.07485	1.08623	1.20145
		0.995245	0.973863	1.03005
		0.987429	0.922	0.871579
		0.913357	1.08335	1.1086
		0.923441	1.11216	1.16803
		0.873019	1.07903	1.3641
		1.05454	1.26558	1.27281
		0.811072	1.38952	1.2388
		0.959457	1.1219	1.46028
		0.849969	1.00167	1.18895
		1.1525	1.14438	1.4378
		0.808191	1.22042	1.1866
		0.824038	1.43194	1.18191
		0.877341	1.23899	1.25483
		1.10352	1.18836	1.37142
		0.813953	1.4292	1.23186
		1.14555	0.978692	1.02432
		1.32207	0.974219	0.947381
		1.0351	0.899073	0.943803
		0.873433	0.95096	0.934857
		0.961011	0.940224	0.909808
		0.971959	1.11109	0.910703
		0.795434	0.953643	1.16477
		1.37623	0.953643	1.06457
		1.35628	0.967957	1.03505
		1.35355	0.920543	1.18445
		0.44395	0.964379	1.21934
		0.538761
		0.934425
		1.16041
		0.923478
		0.850757
		1.15787
		0.799735
		1.25154
		0.999268
		0.989427
		0.935751
		0.908913
		0.9608
		0.987638
		0.879392
		0.992111
		0.97243
		1.12272

## Sheet: Figure 2b
CD32a		HC	Pred_6y	Pred_Dx	Full-blown CD
		121.016	81.6366	138.443	72.0548
		57.5494	95.1433	61.5308	71.4967
		54.2519	173.289	81.2978	97.071
		122.55	69.3719	89.5383	169.083
		81.4668	87.8699	74.1043	129.628
		30.8918	176.043	106.011	184.495
		50.3037	117.489	132.025	233.645
		120.478	88.8991	164.851	164.458
		91.1289	208.251	109.453	262.56
		98.8058	140.074	133.172	260.583
		89.4404	124.307	126.862	268.375
		122.716	88.6539	137.3
		103.821	280.494	233.616
		105.553	200.578	238.279
		151.709	342.275	169.818
		56.9257	107.827	219.886
		173.97	158.012	169.883
		139.465	161.479	70.064
		173.073	283.56	214.406
		91.5646	345.903	119.109
		89.6503	60.8156	99.1482
		146.117	86.2401	42.4217
		75.1909	98.9515	101.957
		61.9251	70.3648	106.677
		60.6569	74.9398	85.347
		70.7312	49.4046	66.193
		61.1913
		58.5419
		74.7741
		66.8609
		78.7778
		54.5227
		66.179
		50.6425

## Sheet: Figure 2c
CD86			HC - control	HC - aCD32		Pred_6y - control	Pred_6y - aCD32		Pred_Dx - control	Pred_Dx - aCD32		Full-blown CD - control	Full-blown CD - aCD32
CD32a inhibition			0.986888	0.808482		1.04636	0.83256		0.907403	0.648642		0.997331	0.766129
MFI			0.99414	0.777733		1.03562	0.742342		1.04172	0.565676		0.987468	0.798039
(normalized)			1.00255	0.871722		0.984567	0.686064		0.932931	0.708691		1.12938	0.867274
			1.04578	0.787886		1.23943	1.11813		0.923938	0.849965		1.3795	0.968657
			1.10385	0.896366		0.928203	0.776979		0.93032	0.571768		1.11605	0.950445
			1.07805	0.859315		0.905149	0.896915		1.28719	1.02399		1.36562	1.07893
			0.893347	0.784664		1.14782	1.01991		1.10303	0.895817		1.17191	1.01259
			0.870568	0.802626		1.06057	0.895807		1.38764	0.91942
			0.987717	0.833969		1.0504	0.941974		1.08354	0.983643
			1.0233	0.820839		1.39952	0.917676		1.25921	0.795849
			1.02457	1.09346		1.21211	1.03632		1.09276	0.914443
			1.25956	1.02228		1.2339	1.06683		1.07603	1.01211
			1.16077	0.999516		1.22131	0.959322		1.27651	1.13801
			1.0247	1.06005		1.51332	1.44504		1.62518	1.24794
			1.16804	0.947215		1.21356	1.07893		1.39177	1.13801
			1.12784	0.817433		1.33656	0.927845
			1.0586			1.22373	0.972881

## Sheet: Figure 2d
Cytokine - schematic heatmap					HC	Pred_6y	Pred_Dx	Full-blown CD
				IL-1β	1	1.97991	2.26837	22.3759
				IL-6	1	1.72957	2.06373	3.17617
				IL-8	1	1.51524	1.16644	1.9357
				TNF-α	1	1.64037	1.27789	8.01753
				IL-10	1	0.681688	0.385401	0.630955

## Sheet: Figure 2e
IL-1β		HC	Pred_6y	Pred_Dx	Full-blown CD
		628.882	1006.87	972.1	10241
		607.903	724.264	917.186	6419.87
		612.301	707.847	853.599	19540.3
		703.155	747.186	533.708	157.651
		554.463	654.32	773.116	353.485
		690.286	1553.74	192.497	420.386
		525.521	303.357	183.408
		93.5605	184.398	200.318
		65.947	301.896	346.717
		107.666	184.582	109.02
		325.437	291.965	202.812
		258.554	177.933
		132.759	129.512
		152.849	243.195
		68.2497	391.059
		215.958	241.357
		110.84
		131.854
		156.975
		73.7489
		97.7054
		105.911
		135.046

## Sheet: Figure 2f
IL-6		HC	Pred_6y	Pred_Dx	Full-blown CD
		6403.87	3769.23	19014.9	2634.31
		1813.43	37668.8	20194.8	32703.3
		1919.87	28320.1	3538.72	24342.9
		3629.52	4257.04	7972.49	31371.6
		2467.52	4660.9	12654.9	23741.5
		3535.81	7008.48	6243.15	84729.5
		443.041	4344.83	6697.15	10584.1
		247.771	2615.56	12655.8	10307
		173.906	2361.43	1037.45	10227.9
		184.188	10605.8	559.155	15211.5
		254.818	12008.7	23095.3
		232.909	14492.4	29774.4
		93.8299	21725.1	14913.4
		3485.35	14973.6	518.69
		157.878	565.258	332.732
		156.456	375.988	674.787
		10557.6	300.598	276.307
		8907	5638.29	79.1843
		7570.29	241.697	185.761
		10516.2	906.483	14156.5
		5061.49	356.564	12732.9
		9944.27	163.584	9076.85
		7537.34	497.125	16817.2
		9956.82	23722.9	14724.3
		11091.7	18884.8	13138.3
		14561.7	16596.2	16946.5
		8597.72	13885.4	13151.4
		13145.4	15549.3	20283.8
		14501.1	14111.8	8444.77
		6132.07	13796.5
		9817.7	13716
		12398	22379
		9914.6	11818.1
		12654.7
		969.069

## Sheet: Figure 2g
IL-8		HC	Pred_6y	Pred_Dx	Full-blown CD
		74045	60426.1	53642	41569.2
		15272	10229.3	13115.4	218929
		22764.1	9745.22	22112.8	186041
		27861.2	14790.1	13866.4	247805
		6036.76	10114.8	12861.2	69899.9
		9237.4	6799.78	19080.7	208046
		6168.54	6359.9	2132.3	27220.8
		4111.25	17635.3	3632.91	35407.2
		15533.8	19714.6	1929.87	25620.6
		1633.4	14827.7	2521.95	44228.2
		2037.02	52477.3	60392.8
		6559.08	69203.6	57220.6
		64159.9	74757.3	111427
		54493.5	78869.1	45357.1
		34597.8	59689.5	38228.8
		43519.6	52020.4	25842.5
		31927.3	44668.8	54499.3
		28672.2	52608.1	40779.4
		29349.8	49617.4	34386.4
		30910	41818.9	53642.6
		39269.2	42843.4	43727.7
		36081.3	85934	49528.4
		25659.1	44723.2	27852.4
		29609.7
		33139.5
		39770.3
		29704.3
		38623.6
		43863.2
		21909.3
		20439.2
		33488.2
		29773.3
		31092.5
		845.984
		891.172

## Sheet: Figure 2h
TNF-α		HC	Pred_6y	Pred_Dx	Full-blown CD
		1920.27	3100.2	9413.68	81712.3
		2678.99	471.66	1595.64	26404.5
		433.301	3563.11	6387.23	31345.4
		2047.17	7417.66	1568.46	16214.8
		1556.11	5995.59	1790.42	80714.9
		1022.21	2240.54	1842.86	2491.55
		969.063	1578.79	1259.9	2592.16
		1326.64	1240	195.243	2508.33
		296.9	817.439	721.638	3547.1
		388.421	1981.85	2553.49
		268.282	1158.46	2259.75
		2743.99	1186.24	2584.43
		3169.36	2252.99	3763.68
		2411.41	5205.21	4344.11
		2995.38	5146.54	3038.91
		1181.68	4300.84	4876.32
		1880.58	3508.86	4538.85
		1441.85	3425.97	5150.36
		2022.42	3852.82	2878.78
		3884.64	3317.51
		3480.81	4467.57
		2505.75	3521.61
		3754.77	2259.75
		2905.7
		1721.88
		2446.33
		2503.17
		3996.66
		3573.86
		881.366
		950.599

## Sheet: Figure 2i
IL-10		HC	Pred_6y	Pred_Dx	Full-blown CD
		779.691	270.6	494.054	197.202
		449.147	664.02	821.208	794.713
		820.322	807.713	503.311	827.224
		314.671	536.745	229.942	1284.19
		155.445	565.969	635.739	639.559
		2374.84	751.481	545.401	1404.67
		2652.38	279.862	777.279	3615.69
		2071.84	172.228	648.454	2077.31
		2303.22	273.538	894.768	1917.81
		2349.17	19.5952	682.674	2100.27
		2549.44	4597.88	1736.55
		2189.74	3306.83	18.4233
			3286.37	4.87999
			2997.9	557.691
			3009.38	481.845
			3332.67	2310.46
			3653.44	2742.26
			3353.84	2747.65
			2825.6	2561.68
			2097.35	2222.05
				2937.25
				3658.11
				2741.18
				2893.1
				2147.58

[truncated: 17 more sheets: Figure 2j, Figure 2k, Figure 2l, Figure 2m, Figure 3a, b, c, Figure 3d, Figure 3e, Figure 3f, Figure 3g, Figure 3h, Figure 4b, Figure 4c, Figure 4d, Figure 4e, Figure 4f, Figure 4g, Sheet7]
